# Supplementary material for: Experimentally induced increases in fecundity lead to greater nestling care in blue tits
Source: Proc Biol Sci. 2019 Jun 26;286(1905):20191013. doi: 10.1098/rspb.2019.1013 (PMC6599988; doi:10.1098/rspb.2019.1013)
Supplement: Data [file rspb20191013supp2.xlsx]

## Sheet: Data
Nest ID	Year	Altitude	Treatment	Julian lay date	Number eggs laid	Average egg volume	Number eggs incubated	Number hatchlings	Variance hatching mass	Brood age on day weighed	Number fledglings	Brood size on video day	Brood age on video day	Female provisioning	Male provisioning	Total provisioning	Female proportion caterpillars	Male proportion caterpillars	Female ID	Female age	Male ID	MaleAge
1	2013	563	E	107	10	NA	8	8	NA	NA	8	8	17	25.3	33	58.3	0	0	43	NA	46	NA
2	2013	595	C	110	8	NA	8	8	NA	NA	8	8	9	14	24	38	0	0	20	+1a	43	NA
3	2013	604	C	106	8	NA	8	7	NA	NA	7	7	16	27	42	69	0	0.0238095	18	1a	41	NA
4	2013	589	E	108	9	NA	7	6	NA	NA	5	6	16	31.33	26	57.33	0	0.0257692	17	1a	40	NA
5	2013	847	E	109	10	NA	8	8	NA	NA	0	6	15	17.4	33.6	51	0.172414	0.0357143	19	+1a	42	NA
6	2013	1002	C	129	8	NA	6	5	NA	NA	5	5	16	4.2	4.2	8.4	0.142857	0.714286	46	NA	48	NA
7	2013	565	E	108	11	NA	9	8	NA	NA	8	8	9	28.2	13.8	42	0.0638298	0.434783	9	+1a	33	NA
8	2013	528	E	105	10	NA	8	8	0.895536	3	8	8	13	24	28.8	52.8	0.15	0.333333	16	1a	39	NA
9	2013	551	C	109	10	NA	10	10	1.12038	4	9	10	16	3	26.4	29.4	0	0.0909091	10	+1a	34	NA
10	2013	569	C	108	9	NA	9	8	1.67188	4	4	4	13	14.4	6.6	21	0	0	1	NA	3	+1a
11	2013	496	C	104	10	NA	10	10	0.348471	3	10	10	14	19.2	28.8	48	0.03125	0.0833333	15	1a	38	NA
12	2013	519	E	111	11	NA	9	9	0.461993	2	8	9	13	31.2	24.6	55.8	0.0576923	0	12	1a	36	NA
13	2013	488	E	107	10	NA	8	7	0.367057	2	7	7	13	15.6	38.4	54	0.0384615	0.09375	4	+1a	29	NA
14	2013	549	E	106	11	NA	9	3	8.02103	7	3	3	12	12.6	10.8	23.4	0	0.0555556	13	+1a	37	NA
15	2013	480	E	113	9	NA	7	6	1.08479	4	4	6	13	19.8	23.4	43.2	0.0606061	0.025641	11	1a	35	NA
16	2013	469	E	108	9	NA	7	7	0.266995	2	4	7	13	21.6	37.8	59.4	0.0277778	0.031746	47	NA	49	NA
17	2013	476	C	103	8	NA	8	7	NA	NA	7	7	13	30	26.4	56.4	0.06	0.340909	48	NA	50	NA
18	2013	567	E	105	13	NA	11	11	0.179122	2	11	11	13	18	21.6	39.6	0.0333333	0.0277778	7	NA	31	NA
19	2013	540	E	106	12	NA	10	8	NA	NA	8	8	13	26.4	23.4	49.8	0.0909091	0.0769231	8	+1a	32	NA
20	2013	559	E	107	10	NA	8	7	NA	NA	7	7	13	21.6	29.4	51	0.0833333	0.122449	5	+1a	30	NA
21	2014	609	E	103	9	0.8961	7	5	0.986667	2	4	4	12	4.2	20.4	24.6	0	0.117647	20	+1a	7	+1a
22	2014	563	E	101	10	1.021	8	5	0.0966667	3	4	3	14	7.8	16.2	24	0.384615	0.111111	32	1a	5	+1a
23	2014	585	E	100	11	1.0334	9	8	1.26214	4	7	8	13	30	27.33	57.33	0	0.0731797	26	1a	9	+1a
24	2014	732	E	99	10	1.2661	8	7	0.405714	4	7	7	13	29.4	23.4	52.8	0	0.025641	30	1a	16	+1a
25	2014	734	C	101	10	1.1082	10	10	0.607667	3	10	8	13	26.4	20.4	46.8	0	0.0294118	44	NA	47	NA
26	2014	606	E	98	11	1.135	9	9	0.979444	3	9	9	13	24	33.6	57.6	0	0.339286	28	1a	14	1a
27	2014	590	E	100	9	1.0483	7	7	0.483924	3	7	7	14	31.8	23.4	55.2	0	0.102564	29	1a	15	+1a
28	2014	599	E	101	10	0.9404	8	8	0.308393	2	8	8	13	30	28.2	58.2	0.02	0.0425532	31	1a	17	+1a
29	2014	585	C	100	9	1.0765	9	8	0.854107	3	7	7	13	24.6	15	39.6	0.170732	0.12	21	+1a	6	+1a
30	2014	581	C	98	8	1.2259	8	7	1.20952	4	7	7	13	19.8	31.2	51	0.121212	0.0192308	27	1a	13	+1a
31	2014	846	E	106	9	1.0875	7	6	0.850667	3	6	5	13	23.4	16.8	40.2	0.0769231	0.0714286	40	1a	25	1a
32	2014	887	E	105	10	1.2616	8	7	NA	NA	7	7	13	27.8	16.8	44.6	0	0.0714286	39	1a	24	1a
33	2014	873	E	102	11	1.0693	9	9	1.605	4	7	7	13	34.8	26.4	61.2	0.206897	0.181818	33	1a	18	+1a
34	2014	972	E	110	10	1.0811	8	7	0.352	2	4	5	13	37.2	13.8	51	0	0.0869565	45	NA	28	1a
35	2014	1008	E	106	11	1.1684	9	9	0.178611	2	0	7	13	16.8	19.8	36.6	0.0714286	0.333333	42	1a	27	1a
36	2014	1105	E	103	11	0.9837	10	7	0.22619	3	6	7	13	23.4	28.2	51.6	0.205128	0.12766	41	+1a	26	1a
37	2014	524	E	100	11	1.0235	9	9	0.752778	2	8	8	13	16.3	22.8	39.1	0	0.0263158	34	+1a	44	NA
38	2014	578	E	100	9	1.2552	7	6	NA	NA	6	6	13	13.8	16.2	30	0.0869565	0.185185	36	+1a	45	NA
39	2014	579	E	97	11	1.2968	9	8	NA	NA	8	8	13	30	43.8	73.8	0.02	0.164384	6	1a	11	1a
40	2014	515	C	95	9	1.0926	9	8	0.498393	3	0	8	13	12.6	35.4	48	0	0.0338983	16	1a	2	+1a
41	2014	551	E	96	9	0.9148	7	4	1.57316	7	4	4	13	6.6	19.8	26.4	0	0.0909091	3	NA	22	1a
42	2014	554	E	96	12	1.1516	10	10	1.76489	4	10	10	13	18.6	30.6	49.2	0.129032	0.117647	14	1a	1	+1a
43	2014	536	E	98	13	NA	11	10	2.97111	5	10	10	13	18	15	33	0.0333333	0.08	2	+1a	19	+1a
44	2014	515	E	99	9	1.243	7	7	0.378095	2	7	7	13	20.4	31.8	52.2	0	0.188679	22	+1a	4	1a
45	2014	473	C	95	8	1.1675	8	8	0.682857	3	7	7	13	16.2	28.8	45	0	0.104167	38	+1a	23	+1a
46	2014	537	E	97	12	1.2311	10	9	NA	NA	9	9	13	35.4	27.6	63	0.0169492	0.0434783	24	1a	8	+1a
47	2014	541	C	101	7	1.2164	7	4	NA	NA	4	4	13	9.6	12	21.6	0.5625	0.1	25	1a	12	+1a
48	2014	513	C	97	8	1.1535	8	6	0.10355	2	5	5	13	6	23.4	29.4	0.3	0.384615	23	1a	21	1a
49	2014	461	C	97	7	1.1028	7	6	0.411987	3	6	6	12	11.4	19.8	31.2	0.0526316	0.0909091	37	+1a	10	+1a
50	2014	584	C	100	8	1.15	8	8	0.917762	2	7	7	13	16.2	24	40.2	0.148148	0.575	35	1a	20	1a

## Sheet: Read me
Treatment:	E = experimental nests
	C = control nests
Julian lay date:	1 = 1st January
Brood age on day weighed:	age of first nestlings hatched on day weighed
Provisioning:	per hour
Proportion caterpillars:	per hour
NA:	missing data
